# Supplementary material for: Main differential endometrial microbiota associated with recurrent implantation failure: a case control study
Source: Front Endocrinol (Lausanne). 2025 Aug 11;16:1504609. doi: 10.3389/fendo.2025.1504609 (PMC12375461; doi:10.3389/fendo.2025.1504609)
Supplement: Supplementary file 1 [file Table1.xlsx]

## Sheet: Sheet1
Supplementary Table1. Associations Between the Top 30 Reproductive Tract Microbiota and Host Factors
Host factors	Microbiota
	R2(%)a	P
Number of induced abortions	7.08703	0.002
Number of pregnancies	5.22417	0.003
Number of deliveries	5.21768	0.006
Frequency of sexual activity	4.0999	0.022
History of pelvic surgery	2.90904	0.108
Age of first sexual intercourse	2.25755	0.242
a Values reflect the percentage of variation explained using redundancy analysis. PERMANOVA, 999 permutations, P=0.683.
